# Supplementary material for: Student psychological well-being in higher education: The role of internal team environment, institutional, friends and family support and academic engagement
Source: PLoS One. 2024 Jan 25;19(1):e0297508. doi: 10.1371/journal.pone.0297508 (PMC10810468; doi:10.1371/journal.pone.0297508)
Supplement: S1 Dataset — (XLS) [file pone.0297508.s001.xls]

## Sheet: Student Questionnaire
1. Most of the topics we are studying are interesting and challenging.	2. I usually look forward to most of my classes.	3. I work hard to do my best in most of my classes.	4. I am usually enthusiastic about most of my classes.	5. Sometimes I get so interested in the class that I donâ€™t want it to end.	6. I do not realise how fast the time flies in the classes.	7. Most of my classes really make me think.	8. My friends understand me.	9. My friends understand what I am going through.	10. When I am with my friends, I donâ€™t feel alone or apart	11. My friends listen to what I have to say.	12. My friends care about how I am feeling.	13. I can tell my friends about my problems and troubles.	14. My family gives me the energy to focus on my academics.	15. I am generally in a good frame of mind because of my family	16. My family helps me relax and feel energised to study.	17. Talking with someone at home helps me deal with problems in academics.	18. My family support helps me face academic difficulties.	19. My institution cares about my well-being.	20. My institution cares about my opinions.	21. My institution considers my goals and values.	22. My institution cares about my general satisfaction.	23. My institution is willing to help me when I need a special favor.	42. I like most parts of my personality.	43. When I look at the story of my life, I am pleased with how things have turned out so far.	44. Some people wander aimlessly through life, but I am not one of them.	45. The demands of everyday life do not get me down.	46. I feel satisfied about my achievements in life.	47. Maintaining close relationships has never been difficult for me.	48. I think about the future rather than living life one day at a time.	49. In general, I feel I am in charge of the situation in which I live.	50. I am good at managing the responsibilities of daily life.	51. I feel that there is so much more to do in life.	52. For me, life has been a continuous process of learning, changing, and growth.	53. I think it is important to have new experiences that challenge how I think about myself and the world.	54. People would describe me as a giving person, willing to share my time with others.	55. I try to make big improvements / changes in my life.	56. I donâ€™t get influenced by people with strong opinions.	57. I have many warm and trusting relationships with others.	58. I have confidence in my own opinions, even if they are different from the way most other people think.	59. I judge myself by what I think is important, not by the values of what others think is important.	60. We spend time discussing our teamâ€™s approach and expectations for the assignment/s.	61. We discuss our teamâ€™s main tasks and objectives to ensure that we have a fair understanding.	62. We devise action plans and time schedules that allow for meeting our teamâ€™s goals.	63. We actively discuss about our progress with the assignment/s.	64. We recognize each other's accomplishments and hard work.	65. We give encouragement to each other within the team.	66. People in this team are encouraged to speak up to test assumptions about issues under discussion.	67. As a member of this team, I have a real say in how this team carries out its work.	68. Everyone on this team has a chance to participate and provide input.
AE1	AE2	AE3	AE4	AE5	AE6	AE7	FRS1	FRS2	FRS3	FRS4	FRS5	FRS6	FMS1	FMS2	FMS3	FMS4	FMS5	ITS1	ITS2	ITS3	ITS4	ITS5	PWB1	PWB2	PWB3	PWB4	PWB5	PWB6	PWB7	PWB8	PWB9	PWB10	PWB11	PWB12	PWB13	PWB14	PWB15	PWB16	PWB17	PWB18	ITE1	ITE2	ITE3	ITE4	ITE5	ITE6	ITE7	ITE8	ITE9
4	6	5	6	7	6	5	7	1	1	4	4	1	4	4	4	3	3	1	1	1	1	4	1	4	2	5	4	2	2	6	6	7	7	7	3	4	6	1	7	5	5	4	3	3	2	1	5	4	6
4	3	6	5	3	2	5	2	2	1	3	3	2	6	5	6	7	4	2	1	2	2	2	6	6	7	5	6	2	7	5	5	7	7	5	6	6	5	3	3	5	4	5	6	6	5	6	4	7	7
7	7	5	6	4	3	6	7	6	7	7	7	7	7	6	5	4	4	5	5	5	5	6	6	7	4	6	5	4	4	7	6	7	7	7	7	4	7	7	7	7	6	6	6	6	6	6	6	6	7
6	6	5	5	6	7	6	5	6	7	7	7	7	7	6	6	7	7	7	6	6	5	7	6	7	5	6	7	5	4	7	7	6	6	6	7	6	6	6	6	7	6	6	7	6	6	6	6	7	7
6	6	6	6	6	6	6	7	7	7	7	7	7	7	7	6	6	6	6	6	6	6	6	4	6	5	5	5	6	3	6	6	5	6	6	6	6	5	6	6	6	6	6	6	6	6	6	6	6	6
5	5	6	6	3	4	4	7	7	7	7	7	7	7	7	7	7	7	5	2	5	5	6	6	6	4	5	5	5	2	5	6	6	6	6	6	6	6	6	6	6	6	6	6	6	6	6	6	6	6
7	7	6	7	7	7	4	2	3	4	4	6	6	7	1	1	1	7	5	1	7	4	7	7	7	7	7	7	7	7	7	7	7	7	7	7	5	7	7	7	7	5	4	4	6	7	7	7	7	7
7	7	7	7	7	7	7	7	7	7	6	6	6	6	6	6	6	6	1	1	1	1	1	6	6	6	6	6	6	6	6	6	6	6	6	5	6	4	6	5	5	7	7	7	6	6	6	6	6	6
6	7	5	5	4	5	6	5	3	4	3	3	3	6	6	6	6	6	4	4	4	4	4	5	6	6	6	6	4	6	6	6	6	5	7	6	6	5	4	7	7	5	5	5	5	6	4	6	6	6
6	7	6	7	7	6	5	4	3	3	4	5	4	3	2	3	2	2	5	5	5	5	6	3	2	4	5	3	3	2	2	6	6	5	7	7	5	2	3	5	6	6	6	6	6	4	6	4	6	6
6	7	7	5	4	5	2	7	7	5	7	6	7	6	5	6	7	7	4	4	6	6	7	6	6	7	7	7	6	7	7	6	7	7	7	6	6	5	7	5	5	7	6	6	7	7	6	6	7	7
5	6	5	5	5	5	5	6	6	5	5	6	6	7	6	6	7	7	6	4	6	5	5	5	6	5	4	4	5	5	5	5	6	6	6	5	5	4	6	6	6	6	6	6	6	6	6	6	6	6
7	6	4	5	5	4	6	7	6	7	6	7	6	7	7	6	3	5	5	3	5	6	4	6	5	5	5	4	6	3	5	5	7	6	7	7	6	5	7	7	7	5	6	7	7	7	5	6	5	7
5	5	6	6	4	4	5	5	6	6	6	6	6	7	7	7	4	6	5	3	4	4	4	4	4	3	5	4	2	7	4	5	5	3	5	1	5	7	4	7	7	6	6	4	4	6	7	6	6	6
6	6	6	6	5	7	6	6	6	5	6	6	6	7	6	6	3	5	5	4	6	6	5	6	7	7	7	6	7	1	5	7	7	7	7	7	7	6	7	7	7	6	6	6	6	6	7	7	7	7
7	7	5	6	6	7	7	7	6	6	4	7	7	6	4	6	6	6	6	4	5	5	6	5	7	6	6	7	5	5	7	6	7	7	7	4	2	5	6	5	7	7	6	7	7	7	7	6	7	6
6	7	7	5	6	6	5	4	1	4	2	2	3	7	7	7	7	7	7	5	6	6	4	4	3	3	2	3	4	7	5	5	7	7	7	7	4	1	3	5	3	5	6	5	7	5	3	7	5	5
4	3	6	5	3	3	7	4	4	3	4	6	6	7	7	7	7	7	6	4	6	5	7	5	5	6	5	2	5	3	4	6	7	6	6	6	6	6	7	5	5	6	6	5	5	6	6	6	5	5
2	2	2	5	2	2	3	7	4	6	7	7	6	5	5	4	2	3	5	3	3	3	5	6	4	4	6	3	3	3	6	5	7	7	7	5	5	6	7	7	6	2	5	4	4	3	3	5	6	6
5	6	4	5	6	6	3	6	6	6	6	6	6	7	6	6	6	7	3	3	2	3	4	5	3	4	4	2	3	6	6	5	6	5	6	4	7	4	5	5	4	5	5	6	5	5	5	6	3	7
3	4	6	4	3	2	4	5	5	5	6	6	5	7	7	7	7	7	6	5	5	6	5	6	7	5	6	6	6	4	6	6	7	6	7	6	6	6	6	7	7	6	6	7	6	6	5	5	7	7
6	6	6	4	5	3	5	5	6	7	6	6	6	6	6	6	6	6	5	3	4	5	4	5	5	3	5	3	5	6	6	6	5	6	6	5	5	6	6	6	6	5	5	5	5	5	5	6	6	5
5	5	4	4	2	2	2	3	3	4	4	4	4	1	1	1	2	1	2	4	3	2	2	5	5	5	4	4	2	4	5	5	7	3	6	4	3	4	5	5	4	2	3	3	4	2	2	3	5	7
6	6	6	5	1	2	5	6	5	2	3	4	2	6	5	5	3	6	6	2	2	2	5	5	2	2	5	2	6	3	6	7	7	7	7	7	5	4	7	3	7	6	6	7	7	7	7	7	7	7
4	4	4	4	5	5	5	3	2	4	3	3	3	6	4	4	5	6	4	4	3	3	3	2	2	2	4	2	2	5	5	3	6	3	4	4	5	3	4	4	5	5	5	4	4	5	4	5	3	5
5	5	7	6	4	3	5	5	6	4	6	5	5	6	6	5	3	3	2	2	3	3	5	4	3	1	3	1	3	7	5	4	7	6	7	6	7	2	5	3	3	5	4	5	4	4	6	5	6	6
4	3	5	4	3	5	3	6	6	7	6	6	6	6	5	4	4	4	2	1	1	1	1	6	3	2	3	1	6	5	5	4	6	3	6	4	6	6	6	5	6	3	4	4	4	4	4	4	4	6
3	1	4	5	7	4	3	6	5	7	7	7	7	7	6	5	5	5	6	3	5	6	6	6	6	5	6	4	2	6	6	5	7	7	7	7	7	2	7	5	5	7	7	6	6	6	6	5	6	6
6	6	6	6	6	6	6	7	7	7	7	7	7	7	7	7	7	7	7	7	7	7	7	6	5	4	5	4	1	5	7	5	7	7	7	7	7	5	7	7	7	6	6	6	6	6	4	5	7	6
5	4	5	4	6	4	6	6	7	6	7	7	7	7	7	7	7	7	4	3	4	3	4	6	5	6	5	5	6	4	6	5	6	5	6	6	6	5	6	5	6	6	5	6	4	6	5	6	5	6
7	7	6	4	5	6	5	6	6	6	7	7	6	6	6	7	5	5	4	3	3	4	5	6	6	6	6	6	6	6	6	6	6	6	6	6	6	6	6	6	6	6	6	6	6	6	6	6	6	6
6	6	6	6	6	4	5	6	6	6	6	6	6	6	6	6	5	6	4	4	5	4	4	5	5	5	5	5	6	6	6	6	6	6	6	6	6	6	6	6	6	5	5	5	5	6	6	6	6	6
6	7	7	7	6	6	7	7	6	6	6	6	6	6	6	6	6	6	5	5	5	6	6	6	6	6	6	6	6	6	6	6	6	6	6	6	6	5	6	6	6	6	6	6	6	6	6	6	6	6
4	3	7	5	1	1	1	7	7	5	6	6	5	7	7	7	7	7	3	3	3	5	5	7	5	5	7	5	7	4	7	5	7	7	7	5	7	5	5	7	4	7	7	7	7	7	7	5	7	7
5	4	4	4	4	4	4	4	4	4	5	4	4	5	3	6	6	6	6	5	5	5	4	4	3	5	5	5	6	6	6	5	6	5	4	7	6	6	5	4	5	3	5	5	3	4	4	6	5	6
6	7	5	6	4	5	5	6	6	6	6	6	7	5	4	4	5	4	4	5	5	5	5	5	6	4	5	5	6	2	5	5	5	5	5	5	5	5	5	4	5	5	5	5	5	5	5	5	5	6
6	6	6	6	6	6	6	6	5	6	6	6	6	6	6	6	6	6	6	6	6	6	6	6	6	6	6	6	6	6	6	6	6	6	6	6	6	6	6	6	6	6	6	6	6	6	6	6	6	6
4	4	6	4	4	5	5	7	7	7	7	7	7	5	5	5	3	4	7	7	7	7	7	7	7	7	5	7	6	6	7	7	7	7	7	7	7	7	7	7	7	6	6	7	7	7	7	7	7	7
6	5	6	6	6	6	7	5	4	6	7	5	6	7	7	7	7	7	4	5	6	6	6	6	6	6	7	7	7	7	7	7	7	7	7	7	7	6	5	5	5	6	6	6	7	5	7	7	7	7
5	5	6	5	4	4	5	4	5	3	3	3	1	5	3	4	3	4	4	4	4	4	4	5	4	4	5	4	1	5	5	5	7	7	7	6	7	5	4	6	6	5	6	6	6	6	6	6	6	6
5	6	6	6	6	5	6	5	6	6	6	5	6	7	7	7	6	6	5	5	5	5	5	6	5	6	6	6	5	6	6	6	5	6	6	5	6	6	7	7	7	5	5	6	5	5	5	6	6	5
6	6	6	6	7	7	7	6	6	6	6	6	6	4	5	5	5	4	6	6	6	6	6	2	2	2	6	4	5	6	2	4	5	5	5	6	6	4	6	4	4	6	6	6	6	6	6	6	6	7
6	5	7	7	7	4	7	6	7	7	6	7	7	7	7	5	4	1	6	2	3	4	7	7	5	5	5	3	5	3	7	7	7	7	7	7	5	2	7	7	3	7	7	7	6	5	7	7	6	7
5	6	6	6	3	6	4	7	7	7	7	7	7	7	7	7	7	7	6	3	5	3	3	6	6	5	6	4	6	6	6	6	7	7	7	6	6	5	6	5	6	6	6	3	4	5	4	4	4	4
6	5	5	6	6	6	6	5	5	5	4	6	5	7	7	7	7	7	7	7	6	7	7	6	7	6	6	7	5	6	7	7	7	7	7	7	7	5	5	6	6	6	7	5	6	6	7	7	7	7
3	5	4	4	5	3	5	4	4	4	4	5	6	5	2	3	1	1	1	1	4	2	4	5	5	5	3	5	3	5	4	6	6	6	5	4	5	3	3	4	3	6	6	5	3	5	5	6	6	5
6	6	6	6	4	4	7	4	4	4	4	4	4	7	7	7	7	7	4	3	6	2	4	6	5	4	2	2	3	6	6	7	7	7	7	7	7	7	4	7	6	7	7	7	7	7	6	6	6	6
5	5	5	5	5	5	5	4	4	5	4	4	5	4	4	4	2	4	4	5	4	4	4	4	5	4	6	6	5	2	6	3	6	6	5	5	6	6	6	5	6	6	6	6	6	6	6	6	6	5
5	6	6	6	5	3	5	5	6	4	5	3	4	3	3	3	4	4	4	4	4	3	4	4	4	6	4	3	3	4	6	6	5	5	5	5	3	3	3	6	6	4	5	3	3	4	5	4	4	5
6	7	5	6	4	4	5	4	5	7	6	7	6	5	5	6	6	6	6	6	5	5	4	5	5	4	6	3	5	3	6	2	6	6	6	5	5	7	5	7	7	3	4	3	3	5	3	4	6	6
4	5	6	6	2	3	3	6	6	6	5	6	7	5	4	5	4	5	3	1	2	2	4	2	5	3	4	4	5	5	5	4	4	3	4	5	4	4	4	5	4	6	5	5	6	5	5	5	6	6
3	3	2	3	5	2	4	6	5	4	7	7	7	7	2	3	2	4	2	2	3	3	4	6	5	2	3	1	5	6	1	4	6	7	5	6	5	7	7	5	7	6	7	6	3	6	6	7	5	6
6	5	5	5	3	5	6	5	4	6	6	6	6	2	2	2	2	2	4	5	5	5	6	5	6	4	5	6	2	2	7	7	4	4	5	5	3	6	5	7	7	6	6	6	6	6	6	5	6	6
5	5	7	4	6	4	5	4	4	5	5	6	6	7	7	7	7	7	4	3	4	4	4	5	5	6	6	4	3	6	6	5	7	6	7	5	6	4	7	6	6	6	6	6	6	6	5	5	5	5
5	5	6	5	3	3	5	6	6	7	6	6	6	7	7	7	7	7	5	4	5	5	5	7	7	3	4	5	6	6	3	7	7	6	7	7	7	3	5	4	6	5	5	6	6	7	6	6	4	6
4	5	6	5	5	4	6	6	7	6	7	7	7	5	7	6	5	5	5	4	4	4	4	5	5	3	5	4	5	4	4	5	5	4	4	5	5	4	5	4	5	5	4	4	5	4	5	5	5	4
5	5	6	5	3	3	5	6	6	7	6	6	6	7	7	7	7	7	5	4	5	5	5	7	7	3	4	5	6	6	3	7	7	6	7	7	7	3	5	4	6	5	5	6	6	7	6	6	4	6
7	6	6	5	7	5	4	7	7	7	7	7	7	7	7	7	7	7	4	3	3	3	3	7	7	7	7	7	7	2	6	7	7	7	7	7	5	5	7	7	7	7	7	7	7	5	3	7	7	7
5	6	5	4	5	6	5	5	5	6	5	6	5	6	5	6	5	6	6	5	6	6	6	6	6	6	5	6	5	7	5	6	6	6	6	6	5	5	6	6	5	6	6	6	7	6	6	6	6	6
6	6	6	5	3	5	6	7	6	7	7	7	7	6	7	7	5	5	1	1	1	1	1	7	6	6	7	5	7	1	5	6	7	7	6	6	5	4	6	6	7	7	6	5	5	6	6	7	5	7
5	6	5	6	5	3	5	4	5	6	6	6	6	4	1	2	1	2	1	2	3	2	3	6	2	7	7	3	2	6	5	6	6	6	7	3	6	7	3	6	7	3	5	6	6	7	7	7	6	6
5	3	3	3	3	3	5	5	5	5	5	5	5	5	5	5	3	5	2	2	2	2	2	5	2	2	3	3	2	4	3	4	5	4	6	6	5	2	6	3	3	5	5	5	5	5	5	5	5	5
6	3	5	4	3	3	5	6	6	6	6	6	6	6	3	3	3	5	2	2	2	2	2	6	6	4	5	5	6	4	4	6	6	6	6	6	6	6	6	6	6	5	6	6	6	6	6	5	4	5
6	5	4	5	5	6	5	4	3	5	2	4	3	6	5	6	5	6	5	2	3	2	3	5	5	5	6	6	6	2	6	6	1	7	7	5	5	7	7	6	5	4	4	4	4	4	4	4	4	4
5	5	7	6	5	5	5	6	6	6	6	6	5	7	5	6	6	6	3	2	4	2	3	5	6	6	3	6	5	6	6	5	7	7	6	5	6	6	6	6	6	6	7	6	6	7	7	7	7	6
5	6	6	6	3	7	4	5	5	7	6	5	5	7	7	6	5	4	4	3	4	4	4	6	6	5	7	4	7	4	6	7	7	7	7	7	7	7	7	7	7	7	7	7	7	7	7	7	7	7
3	3	5	3	3	5	3	3	3	5	5	3	5	5	5	5	3	5	1	1	5	2	5	5	6	4	5	3	6	1	6	6	6	6	7	5	5	4	5	5	6	6	6	5	5	3	5	5	4	3
6	6	6	5	6	5	5	6	6	6	6	7	6	6	5	6	7	7	1	2	4	3	3	6	6	6	6	6	5	6	6	5	6	6	7	6	6	5	6	6	6	6	6	6	6	6	6	5	7	6
6	4	5	4	4	3	6	6	6	7	7	7	5	4	4	4	4	4	3	4	5	4	4	6	7	6	5	7	5	6	5	6	7	7	7	6	6	6	7	7	6	7	6	7	5	7	4	5	7	7
4	3	4	3	5	3	5	6	5	5	5	5	6	6	5	5	3	5	2	1	3	3	2	6	4	3	3	5	5	4	5	3	5	5	6	6	5	3	6	5	6	6	5	7	6	5	5	5	5	6
4	3	5	3	4	4	5	4	3	4	5	4	5	6	6	5	5	4	2	2	4	3	4	6	4	5	2	4	2	3	4	5	7	6	6	6	5	7	6	7	7	3	3	4	2	2	3	5	5	5
6	6	5	6	6	5	5	6	5	7	7	6	6	7	7	7	4	7	3	3	3	2	2	6	6	3	6	5	2	3	5	6	7	6	5	5	6	5	7	6	7	6	6	7	5	5	3	6	6	7
6	6	5	5	6	6	5	6	6	7	7	7	7	6	7	6	7	7	1	2	2	2	3	6	5	4	4	4	6	5	4	5	5	5	5	6	4	4	5	6	5	6	6	6	6	6	6	6	6	6
5	6	2	3	2	3	5	6	6	6	7	7	6	6	5	6	2	2	1	1	1	1	1	6	7	7	5	4	6	7	5	4	7	5	5	7	5	4	7	7	7	6	6	3	6	7	7	6	7	7
7	6	7	7	1	5	6	6	6	6	6	6	6	7	7	7	7	7	6	4	6	7	5	6	7	7	6	5	7	6	6	6	7	7	7	7	7	5	6	5	6	6	6	5	5	5	5	5	6	6
5	4	5	4	4	3	3	6	6	5	5	5	5	5	5	4	5	4	2	2	3	2	2	5	4	6	5	4	5	7	5	6	5	5	5	6	5	6	5	6	5	3	3	5	4	6	6	5	5	5
6	5	6	5	4	4	5	6	5	6	6	6	7	6	6	6	7	5	4	5	4	5	3	6	5	5	5	4	6	4	5	6	6	6	6	6	5	6	5	6	6	6	6	5	6	7	6	6	6	7
5	6	6	6	4	5	5	5	5	6	7	7	6	6	5	5	4	4	5	5	5	5	6	5	5	5	4	4	4	6	5	5	7	6	6	6	6	5	5	5	6	5	5	6	6	7	7	7	7	7
6	2	7	4	3	3	4	6	6	6	6	6	6	7	7	7	7	7	2	2	4	2	1	6	7	7	7	7	5	6	7	7	7	7	7	5	7	2	6	6	6	7	7	7	7	6	7	7	7	7
6	5	6	6	7	5	5	7	7	7	7	7	7	4	6	6	6	6	6	5	5	5	5	5	3	7	6	3	6	5	5	4	7	6	6	5	5	7	6	6	6	6	6	6	6	6	6	6	6	6
6	5	6	3	2	2	5	6	6	7	6	7	7	6	6	7	6	6	3	2	5	2	5	6	6	6	6	6	5	7	7	6	6	7	7	3	5	6	6	6	6	6	6	7	6	7	7	7	7	7
5	3	3	3	5	2	2	7	6	6	6	6	1	6	6	6	6	6	1	1	1	1	1	6	6	6	5	3	3	1	7	7	7	7	5	5	5	2	6	6	7	3	5	2	2	2	2	3	5	5
6	5	6	6	4	5	7	7	6	6	7	6	7	7	6	7	6	7	5	5	5	6	5	4	6	5	6	4	7	5	6	6	7	5	7	5	7	3	5	6	5	6	6	5	6	6	5	6	6	7
5	5	6	6	6	6	6	5	5	6	6	5	6	6	6	7	3	7	1	2	3	2	5	7	2	7	5	2	6	3	6	6	7	6	7	6	6	6	6	7	6	6	6	6	6	6	7	6	7	7
6	3	3	5	5	6	7	4	4	3	5	4	3	2	2	2	5	2	2	2	2	2	1	6	6	3	6	4	3	3	6	5	6	6	6	5	7	6	6	6	7	6	6	5	4	6	6	6	6	6
3	3	3	3	3	3	4	3	2	4	4	4	3	2	2	2	2	4	1	1	1	1	1	2	2	1	2	2	2	2	2	2	4	3	4	4	2	5	3	3	3	5	5	5	5	5	5	4	3	4
5	4	5	5	3	3	6	5	3	6	6	7	6	5	5	3	5	3	1	1	2	1	1	5	6	3	2	3	3	3	3	3	3	7	7	7	6	3	6	6	6	6	6	5	6	5	6	5	6	6
6	6	6	6	4	3	5	6	6	6	6	6	6	7	6	7	7	7	4	4	6	4	4	6	6	6	3	6	5	6	6	6	7	6	6	6	6	6	5	6	6	6	6	6	6	7	7	6	2	7
4	6	7	7	7	6	5	5	5	3	5	5	3	4	5	4	6	5	1	1	1	1	1	6	5	6	7	5	7	6	6	7	7	7	7	7	6	4	7	5	4	7	7	7	6	6	7	7	7	7
6	6	6	6	3	4	5	6	5	6	6	6	6	7	5	5	4	6	3	3	4	2	2	5	5	6	5	5	7	2	5	5	6	7	7	6	5	6	3	6	6	6	6	6	3	6	6	6	5	7
6	5	6	6	3	3	6	5	4	3	5	4	4	6	6	4	6	6	2	1	3	2	2	5	6	6	6	6	2	3	5	6	7	6	7	5	5	6	6	7	7	7	6	7	7	7	6	7	7	7
6	6	5	6	6	5	5	6	5	7	7	6	6	7	7	7	4	7	3	3	3	2	2	6	6	3	6	5	2	3	5	6	7	6	5	5	6	5	7	6	7	6	6	7	5	5	3	6	6	7
6	6	6	5	4	5	5	5	5	5	5	6	5	6	6	5	6	6	6	6	6	6	6	4	5	5	5	4	5	5	5	5	6	6	6	6	5	3	6	5	4	5	6	5	6	7	7	6	5	7
4	4	6	4	6	4	3	5	6	7	6	5	5	7	5	4	2	5	5	5	5	5	6	5	6	5	5	3	4	5	5	3	7	6	7	7	6	5	6	7	7	5	6	7	7	7	7	7	7	7
6	6	5	5	4	5	6	4	2	6	4	4	3	7	7	7	6	7	2	1	2	1	2	4	7	5	7	4	7	5	7	6	7	7	7	6	3	7	7	5	7	5	5	7	3	6	2	1	4	7
6	6	7	6	7	5	6	5	5	6	5	6	6	7	6	6	6	6	7	6	6	5	6	5	5	5	6	6	6	6	5	6	6	7	6	6	6	5	6	5	5	5	6	6	6	6	6	7	6	6
5	3	5	5	4	3	5	2	2	3	4	7	4	6	7	7	7	7	3	3	6	6	5	6	5	5	5	5	6	7	3	4	6	7	7	4	5	3	7	7	6	5	2	3	3	1	1	1	5	5
3	5	6	4	6	4	3	4	5	6	5	5	5	5	3	3	3	3	5	4	4	4	4	6	6	7	3	2	1	7	5	4	7	7	7	5	5	3	6	6	6	4	5	5	5	5	5	5	5	7
7	4	7	4	5	3	6	7	7	7	6	4	4	6	6	7	7	7	4	4	4	3	4	5	3	3	2	1	1	7	3	6	6	5	4	5	6	6	5	6	5	6	6	5	5	5	5	5	6	5
5	4	6	5	1	2	6	7	7	7	7	7	7	6	6	6	6	6	2	2	6	5	2	6	2	5	7	1	5	2	7	6	7	7	6	6	6	7	7	6	7	6	6	6	5	7	6	2	6	7
5	6	6	6	6	5	5	6	3	6	6	6	6	6	6	6	4	6	6	5	6	5	5	5	6	7	6	6	6	4	6	6	6	6	6	6	5	5	5	6	6	5	6	6	6	7	7	7	5	7
6	6	6	5	6	5	6	4	4	4	4	4	4	3	3	3	3	3	4	4	4	4	4	5	6	4	5	2	6	5	6	4	6	6	6	5	6	3	6	6	5	1	3	3	3	3	3	4	4	6
1	3	6	5	6	4	3	4	1	2	6	4	3	6	7	4	3	6	2	2	2	2	2	2	3	4	7	1	2	2	4	6	7	3	6	5	2	6	5	3	7	5	2	4	7	1	4	3	6	5
7	6	5	6	7	3	7	6	6	3	6	4	5	7	6	6	7	7	4	4	7	5	3	7	1	7	5	1	1	7	6	7	7	7	7	4	7	5	4	7	7	7	7	7	7	7	7	7	7	7
5	6	5	5	4	4	6	4	4	4	4	4	4	4	4	4	4	4	5	4	4	5	5	5	4	5	4	4	4	4	5	5	7	7	6	6	5	3	5	6	5	4	4	5	4	4	5	5	5	5
5	5	6	6	4	5	6	6	5	7	7	5	5	4	3	4	2	3	4	5	5	6	5	4	2	5	5	5	4	5	5	6	5	6	5	6	5	4	7	6	5	7	6	6	7	5	6	7	6	7
5	6	6	5	5	4	5	6	7	7	6	7	6	6	6	7	5	6	7	6	7	6	6	6	6	7	6	7	6	6	5	6	7	7	6	6	6	6	6	6	7	6	7	7	6	6	6	6	6	6
6	6	7	6	4	6	6	6	6	7	7	7	4	6	5	6	4	6	6	6	6	6	5	6	5	4	4	4	3	5	4	4	6	6	7	6	4	3	4	6	6	5	7	6	6	6	6	5	6	7
6	4	6	4	2	2	5	6	6	6	6	6	7	7	7	7	5	7	4	4	4	3	5	5	7	5	6	7	7	2	2	5	7	7	7	6	5	6	7	5	6	6	6	6	6	6	6	6	6	6
6	5	6	5	6	4	6	6	6	7	6	4	6	5	6	6	6	6	6	6	6	5	4	5	6	5	5	6	5	4	6	6	5	6	6	6	5	4	5	5	5	5	5	6	6	6	6	6	6	6
7	7	6	7	5	7	7	7	5	3	5	7	6	7	6	6	7	7	1	1	1	1	1	6	6	4	4	6	7	6	5	5	7	7	7	6	7	6	7	7	7	4	7	7	5	6	7	5	7	7
4	4	4	4	7	5	5	6	7	7	7	7	7	7	7	7	7	7	7	7	7	7	7	7	7	7	7	7	7	7	7	7	7	7	7	7	7	7	7	7	7	7	7	7	7	7	7	7	7	7
4	4	5	4	6	3	4	6	6	6	5	5	4	6	6	6	4	4	6	4	6	6	6	5	7	4	4	6	6	5	4	4	6	4	4	5	6	3	6	4	5	4	5	5	5	6	7	5	5	5
6	6	7	6	5	6	6	6	6	6	6	6	4	6	6	6	6	6	6	6	6	6	6	7	7	7	7	7	7	7	7	7	7	7	7	7	7	7	7	7	7	1	1	1	1	1	1	1	1	1
4	4	3	3	1	4	4	4	4	6	6	5	5	3	4	4	3	3	1	1	1	3	3	3	3	4	5	5	3	5	4	4	6	4	4	4	5	4	3	5	5	2	3	2	2	3	4	6	5	7
4	4	6	6	1	2	6	6	6	6	6	6	4	7	5	6	7	6	5	3	5	3	7	4	4	4	3	5	2	6	4	2	6	5	5	5	5	3	3	4	3	6	6	5	6	7	5	6	6	6
6	6	6	5	4	4	5	5	5	4	6	5	5	6	5	5	4	4	5	5	5	4	4	5	6	3	5	5	6	4	6	5	6	5	5	3	3	3	6	4	5	5	5	5	3	5	5	5	5	5
6	6	6	6	7	6	6	5	6	5	6	5	5	7	6	6	5	5	4	4	4	4	4	5	2	4	7	6	5	5	5	7	7	7	7	6	5	4	6	6	6	5	5	5	5	6	6	6	6	7
6	5	6	5	6	5	5	5	5	4	5	5	4	6	6	6	5	5	5	5	5	5	5	6	6	5	5	4	6	6	5	4	7	7	7	4	4	4	5	4	4	3	5	4	4	5	4	5	6	6
6	5	6	7	5	5	7	4	5	7	6	5	6	7	7	7	7	6	6	7	5	6	7	4	4	2	5	6	5	7	5	6	7	7	7	6	6	6	7	7	5	5	6	7	5	6	7	7	6	6
2	2	4	2	1	1	4	7	7	7	7	7	7	7	7	7	7	7	4	2	2	2	2	6	5	4	4	3	7	7	7	7	7	7	7	7	7	4	7	5	4	6	6	6	1	5	5	5	6	7
4	3	6	4	5	7	4	3	4	3	3	3	3	3	3	3	5	1	3	3	3	3	6	3	7	3	7	7	7	7	7	4	7	7	7	7	7	2	6	7	7	6	6	6	6	6	6	6	6	7
6	6	6	6	7	6	7	5	5	4	6	6	5	5	6	7	5	5	6	5	5	6	5	6	6	6	6	6	5	6	6	6	6	6	6	5	7	5	6	6	5	5	5	6	6	5	5	6	7	6
6	6	5	6	4	5	6	6	6	6	7	6	5	7	6	6	6	6	6	6	6	6	4	5	5	4	5	4	4	6	4	5	5	6	6	6	6	3	4	5	5	5	6	4	4	7	6	6	6	7
7	7	7	7	7	7	7	7	7	7	7	7	7	7	7	7	7	7	7	7	7	7	7	7	7	7	7	7	7	7	7	7	7	7	7	7	7	7	7	7	7	7	7	7	7	7	7	7	7	7
5	5	5	5	6	4	5	3	2	5	6	6	1	4	4	4	1	3	1	2	2	3	2	7	6	7	7	4	7	7	6	7	7	6	6	7	7	6	7	7	6	5	5	6	6	7	6	6	6	7
6	6	6	6	5	5	6	7	7	7	7	7	7	7	6	6	7	7	6	5	6	6	6	6	6	6	6	6	6	6	6	6	6	6	6	6	6	6	6	7	6	6	6	6	6	6	6	6	6	6
5	5	6	5	3	3	4	5	3	5	5	4	4	5	6	6	6	6	3	3	3	4	3	5	5	4	5	5	4	6	4	5	7	5	6	6	5	4	6	4	6	5	5	5	5	5	5	5	4	6
6	6	6	6	6	6	6	6	6	6	6	6	6	6	6	6	6	6	4	4	5	5	5	7	7	7	7	7	7	7	6	6	5	6	6	6	5	5	5	6	6	6	6	6	6	6	6	6	6	6
5	4	3	4	4	4	4	4	4	5	4	4	4	4	4	5	4	4	4	3	4	4	4	5	4	5	4	4	4	4	4	5	5	4	4	4	4	4	4	4	5	4	4	5	5	4	4	4	5	5
6	7	5	6	4	5	5	6	5	6	6	5	6	7	7	7	6	7	7	6	5	6	6	6	4	6	6	5	7	6	6	7	6	6	7	5	7	6	5	7	5	7	6	5	6	5	7	6	6	7
5	6	6	6	5	4	6	4	4	5	6	6	6	4	4	5	5	5	2	2	3	2	4	7	6	7	7	6	7	7	6	6	7	7	7	7	6	7	7	7	7	6	6	4	6	6	5	6	6	6
3	3	4	3	6	3	4	4	3	5	5	5	3	6	6	6	3	5	3	5	4	5	3	5	2	3	6	2	3	5	5	5	6	6	5	3	5	3	3	5	3	5	5	3	3	5	5	5	5	5
6	7	7	7	5	6	5	4	3	4	5	4	2	5	2	4	4	4	2	2	3	2	3	5	4	4	4	4	5	4	4	4	3	4	4	4	5	4	6	5	5	2	5	5	5	5	5	4	4	4
7	6	6	7	6	7	7	6	6	5	7	7	7	5	5	5	7	7	1	1	1	1	1	5	4	4	3	1	7	7	5	6	7	7	7	7	5	2	7	5	5	3	7	7	6	7	7	6	7	7
5	4	3	5	3	3	3	4	4	5	4	4	4	4	4	4	4	4	4	4	4	3	3	4	4	5	1	1	2	2	2	3	3	3	4	4	3	4	4	3	4	3	4	4	4	5	5	4	4	5
7	6	6	5	4	4	7	6	6	6	6	7	5	5	7	7	6	4	5	5	6	5	7	5	4	3	4	5	1	5	5	3	7	5	6	7	6	5	3	5	5	4	6	5	6	6	6	6	6	5
6	6	5	4	2	2	5	4	4	4	5	5	3	5	5	4	5	5	4	4	4	4	4	5	4	2	3	3	2	3	3	4	4	5	4	2	5	4	2	3	6	5	6	6	5	5	6	6	5	5
5	5	5	5	3	4	5	4	4	4	5	4	4	5	5	5	3	5	2	1	2	2	1	5	4	5	5	4	5	6	5	5	6	5	6	5	6	4	5	6	7	5	4	5	5	6	6	6	5	7
5	5	6	5	6	5	6	7	7	7	7	7	7	7	7	7	6	6	5	3	6	4	3	6	7	7	7	6	6	6	6	7	6	7	7	6	6	2	6	5	6	6	7	7	6	6	5	5	7	7
6	6	6	6	6	6	7	4	4	5	5	5	6	7	6	6	6	5	6	5	6	7	4	5	3	4	6	4	2	3	3	6	7	6	7	6	5	6	5	7	6	4	6	6	3	6	6	5	5	6
7	4	6	3	6	5	6	5	5	4	6	6	5	7	6	6	7	7	3	2	5	3	3	7	7	7	3	6	3	5	7	7	7	7	7	7	7	7	7	7	7	6	6	6	6	7	7	7	7	7
6	3	4	4	7	5	5	6	6	7	7	6	7	6	5	5	3	5	4	6	5	5	6	5	5	7	6	6	4	3	6	6	7	6	5	5	5	6	5	7	7	7	7	7	6	6	5	4	6	7
4	2	6	5	2	1	5	4	4	6	5	6	6	7	6	4	6	5	4	5	5	4	5	6	5	4	5	3	1	6	5	5	6	5	6	6	5	1	5	6	6	5	6	5	6	6	6	6	5	6
6	6	6	6	4	6	6	6	6	4	6	4	4	6	6	6	6	6	6	6	6	6	6	6	6	5	6	6	6	1	6	6	6	6	6	4	5	7	5	5	7	6	6	6	6	6	6	6	6	6
6	7	7	7	6	6	7	6	6	7	7	7	5	6	7	6	6	7	6	6	6	6	6	7	6	6	7	5	6	6	6	5	7	6	6	6	6	5	6	5	6	7	6	6	6	6	7	6	6	6
7	7	7	7	7	6	6	3	7	2	2	2	1	6	6	6	2	2	1	2	1	2	1	2	2	7	7	2	1	7	7	7	7	7	7	7	7	7	4	7	7	7	7	7	7	7	7	7	7	7
5	6	6	6	5	5	6	6	6	6	6	6	6	7	7	7	7	7	7	7	7	7	7	5	5	6	6	6	6	6	5	6	6	7	6	6	6	5	6	6	6	6	6	6	6	6	6	6	6	6
5	2	3	3	3	4	5	5	5	7	7	6	6	7	7	6	4	6	4	4	3	4	4	4	5	5	5	5	6	2	3	5	7	6	6	6	4	5	7	6	5	4	4	5	3	5	4	3	5	5
5	5	6	5	7	6	5	5	6	6	6	5	5	7	7	6	7	7	5	5	6	4	5	5	5	4	3	3	5	5	4	5	7	5	5	6	6	7	6	6	6	6	7	6	7	5	6	5	6	6
3	3	3	3	1	2	4	2	2	4	4	4	3	3	2	2	6	5	2	1	2	1	2	5	4	4	4	4	6	4	5	6	6	5	6	5	6	7	6	6	4	3	4	5	3	3	3	3	5	5
5	6	5	4	3	6	6	2	1	4	5	2	1	7	5	4	2	2	1	1	1	1	4	5	2	2	3	1	2	6	2	5	7	7	6	6	6	3	3	6	5	3	3	6	2	4	5	2	5	5
4	5	3	5	2	3	6	5	5	3	4	5	3	1	1	1	1	1	2	2	3	3	3	3	3	4	3	2	2	5	3	4	6	6	6	6	3	4	3	6	3	5	5	5	5	5	5	4	5	5
5	4	6	5	3	3	6	6	5	6	5	5	5	7	6	6	6	5	5	4	6	5	5	5	5	4	5	5	3	6	4	4	7	6	7	6	5	6	5	6	4	4	6	6	6	6	5	7	7	7
7	7	7	7	3	4	7	6	6	6	6	4	5	6	6	6	6	5	4	4	4	4	6	7	7	7	7	7	3	5	5	5	6	6	6	5	5	5	5	5	5	5	5	5	5	3	3	5	5	6
6	4	4	4	6	6	6	3	3	6	3	3	4	7	7	7	4	7	1	1	1	1	1	5	7	4	4	6	7	5	7	7	7	7	7	7	7	3	7	7	7	5	5	5	6	7	7	7	6	7
6	1	1	1	1	1	1	7	7	7	7	7	7	7	5	2	1	1	1	1	1	1	1	4	6	3	6	5	7	7	5	7	7	7	7	7	7	6	7	7	4	6	6	4	3	5	4	7	7	7
7	5	5	4	3	6	7	4	4	6	6	3	6	3	2	2	1	1	3	3	5	3	4	6	6	6	6	3	6	6	7	7	7	7	7	6	7	3	5	7	7	5	5	5	6	6	5	6	7	6
6	6	5	6	6	5	5	5	5	6	6	6	6	6	6	6	5	5	4	4	4	3	4	6	5	4	6	5	6	4	5	6	7	7	7	6	5	5	6	6	4	6	6	6	6	3	5	4	5	6
5	6	6	6	4	5	6	5	5	6	6	6	6	6	6	6	6	6	5	5	5	5	5	5	4	6	4	5	6	4	5	5	6	6	6	5	5	3	6	6	6	5	5	5	4	5	5	5	6	6
5	5	6	6	4	4	6	6	6	6	6	6	6	7	7	7	7	7	6	6	6	6	6	7	7	7	7	7	7	4	6	6	6	6	6	6	6	4	6	7	7	6	6	6	6	6	6	6	6	6
6	6	7	6	6	6	6	6	5	7	6	6	3	5	7	5	4	6	4	4	4	6	4	4	7	7	7	7	5	1	7	5	7	7	7	7	5	7	6	5	7	6	7	7	7	7	7	7	7	7
4	6	5	5	5	6	5	6	6	6	6	6	7	7	7	7	7	7	6	6	6	5	6	5	5	5	5	5	6	3	5	5	6	7	6	5	5	7	5	7	7	5	5	6	5	6	6	6	6	6
3	2	4	2	1	1	2	5	6	6	7	5	4	7	7	7	4	7	2	1	1	2	3	5	3	4	7	2	6	5	3	4	7	6	5	6	7	5	5	7	7	4	4	4	4	2	1	5	5	5
6	5	4	6	7	3	6	4	3	3	3	3	2	7	6	5	3	6	3	4	4	3	4	5	6	6	6	4	6	6	4	5	6	6	6	6	4	6	6	6	5	6	5	4	5	3	5	5	5	3
7	7	6	7	6	7	7	6	6	6	6	6	6	7	7	7	5	7	6	6	6	6	6	7	6	7	7	6	7	6	6	6	7	7	7	6	6	5	6	7	7	6	6	5	6	6	6	6	7	7
5	5	6	6	5	6	6	6	6	6	6	6	6	7	6	6	4	5	4	4	4	4	5	5	5	3	3	3	6	6	4	5	7	6	6	6	6	5	6	3	3	6	6	6	6	6	5	5	6	6
5	5	5	5	6	4	5	5	5	6	6	5	5	6	7	7	6	7	5	5	5	5	6	5	1	7	6	1	6	6	7	7	7	7	7	7	7	6	6	7	6	5	6	6	3	6	6	6	6	6
5	7	4	6	4	5	7	3	3	6	5	5	4	4	3	5	3	3	5	4	4	4	6	6	2	5	7	5	7	3	2	6	7	7	7	7	5	7	7	7	7	4	6	7	6	7	7	6	6	6
6	6	7	6	6	5	7	5	5	5	5	4	4	5	6	4	4	4	2	2	3	1	1	4	7	5	5	5	7	2	5	4	4	6	4	6	5	5	4	5	5	5	6	5	5	6	5	5	6	5
7	3	3	5	6	2	7	3	4	1	7	4	4	1	7	7	5	7	5	1	5	5	1	6	6	6	6	4	6	2	7	6	7	7	7	6	5	5	7	6	7	7	7	7	6	3	6	3	6	7
6	7	5	5	6	6	6	6	5	6	6	6	6	7	6	7	5	6	4	4	6	4	7	6	7	5	6	7	5	5	7	5	7	6	6	5	7	7	6	6	6	6	6	7	6	7	6	5	4	5
6	6	7	6	5	7	6	5	5	6	7	6	7	7	7	7	5	6	5	5	5	5	4	5	6	3	5	3	3	4	6	6	6	7	7	6	6	6	5	6	6	6	6	6	6	6	6	6	6	7
6	7	7	7	5	7	7	4	4	5	6	6	7	7	7	7	7	7	2	1	1	1	1	7	7	7	7	7	7	7	7	7	7	7	7	6	7	4	7	7	7	7	7	6	5	3	3	6	7	7
6	5	7	5	5	4	6	7	7	6	6	6	7	7	7	7	7	7	5	4	5	5	5	6	5	6	4	6	1	1	5	5	5	7	6	7	4	5	4	5	6	5	5	4	5	6	6	6	6	7
6	6	7	6	6	7	7	7	7	7	7	7	7	7	7	7	7	7	7	7	7	7	7	7	7	7	6	6	7	6	6	6	6	6	7	7	6	7	7	7	7	7	7	6	6	6	7	6	7	6
5	5	6	5	5	4	5	5	5	6	6	5	6	5	5	5	4	5	4	4	4	4	5	6	6	5	5	6	5	6	5	5	7	6	6	5	5	5	6	6	6	5	5	6	5	5	6	5	6	6
5	5	6	4	2	2	4	5	5	6	5	6	6	6	6	7	5	5	5	5	5	5	3	7	4	5	5	5	4	6	6	7	7	6	6	6	3	5	5	6	7	7	7	7	7	5	5	4	6	7
5	5	5	5	5	5	5	5	5	5	5	5	5	5	5	5	5	5	5	5	5	5	5	5	5	5	5	5	5	5	5	5	5	5	5	5	5	5	5	5	5	5	5	5	5	5	5	5	5	5
5	3	4	3	5	2	3	2	2	6	4	4	3	6	6	6	2	5	3	3	3	3	3	4	3	3	5	2	6	2	3	3	7	7	7	6	4	1	6	2	6	7	7	6	5	6	5	4	6	7
5	5	6	5	6	4	4	7	7	7	7	7	7	7	7	7	6	5	7	6	6	6	5	7	7	6	5	6	6	5	5	5	7	6	7	7	7	6	7	7	6	5	5	5	5	4	5	4	4	6
6	6	6	6	7	6	6	5	5	6	6	5	5	6	7	7	4	5	5	5	5	5	5	5	4	6	4	6	6	6	6	6	7	7	7	6	6	5	6	6	5	6	6	6	6	6	5	5	5	7
6	5	4	5	3	3	6	5	4	7	7	7	7	7	7	7	6	5	2	3	5	5	5	6	4	6	6	3	5	7	7	7	7	7	6	6	6	6	6	6	6	6	6	6	6	6	7	7	7	7
5	5	6	5	3	5	5	5	4	4	4	4	4	6	7	7	6	6	2	4	5	3	5	7	7	7	5	6	5	5	7	6	6	6	5	6	5	7	6	5	7	6	5	5	7	6	6	6	6	5
6	7	7	7	6	6	6	6	6	6	6	6	6	6	6	6	6	6	6	6	6	6	7	6	6	6	6	6	6	6	6	6	6	6	6	6	6	6	6	6	6	6	6	6	6	6	6	6	6	6
6	6	6	7	6	7	7	5	4	5	6	5	5	6	7	7	4	6	6	7	5	6	4	6	6	6	6	5	6	6	6	6	7	7	7	5	5	5	6	6	5	2	3	5	3	2	4	2	6	7
6	6	7	5	4	5	6	7	6	7	7	7	7	7	7	7	7	7	2	1	1	1	1	7	7	7	7	6	7	4	7	7	7	7	7	7	7	1	7	7	7	7	7	7	7	7	7	7	7	7
6	5	5	5	2	4	3	6	6	6	7	5	5	5	6	5	3	3	4	5	3	5	4	6	6	5	5	6	2	5	6	6	7	6	7	6	4	3	6	6	5	6	4	5	6	5	6	6	5	5
4	4	5	3	3	2	4	5	5	7	5	4	6	5	5	4	5	6	3	3	2	4	2	4	3	2	4	3	3	2	5	5	4	4	5	6	3	3	5	6	6	5	4	5	5	3	3	3	4	6
6	3	3	4	2	4	3	4	5	5	5	5	5	3	4	6	5	4	3	1	1	1	2	1	2	2	5	3	1	5	3	3	5	5	5	5	5	3	5	5	5	4	5	5	5	5	5	5	5	5
6	6	6	5	4	4	5	6	5	5	6	5	4	4	3	3	4	5	5	4	5	5	5	6	6	6	6	6	3	6	6	6	6	6	6	6	6	4	4	6	6	5	6	6	6	6	6	6	6	6
5	5	6	6	5	3	5	6	5	6	6	5	6	5	6	5	5	5	3	3	3	2	4	6	5	5	6	5	5	5	6	5	3	6	4	4	5	4	5	5	5	5	5	4	5	5	6	4	5	5
6	6	6	6	5	5	6	6	6	7	5	5	6	6	6	6	6	5	5	5	5	5	4	6	5	5	5	4	6	6	5	5	5	6	5	5	5	5	6	6	6	6	6	6	6	7	5	5	7	6
7	6	7	7	6	5	6	5	7	6	4	4	6	7	6	5	5	6	5	6	5	6	7	5	7	6	7	6	6	6	5	4	5	5	7	5	4	4	5	4	4	4	7	6	5	4	5	5	6	7
5	5	4	5	3	3	4	6	4	6	5	4	3	6	7	7	5	6	1	1	2	2	1	5	2	4	4	4	4	6	4	5	7	6	7	6	5	4	4	6	7	6	6	6	6	6	6	7	7	7
7	7	7	7	7	7	7	6	5	7	7	6	4	6	7	6	6	7	6	6	6	6	7	7	7	6	7	7	5	4	3	5	7	7	7	7	7	7	7	7	7	7	7	7	7	7	7	7	7	7
4	7	6	6	4	1	6	7	6	4	6	7	7	6	7	7	7	6	7	4	4	4	7	7	5	7	7	4	4	4	6	7	6	7	6	7	7	5	7	4	7	7	6	6	7	6	6	6	5	5
7	6	7	7	6	5	6	5	7	6	4	4	6	7	6	5	5	6	5	6	5	6	7	5	7	6	7	6	6	6	5	4	5	5	7	5	4	4	5	4	4	4	7	6	5	4	5	5	6	7
6	6	5	6	5	6	7	6	5	6	6	6	6	6	6	6	7	6	6	7	6	6	6	5	5	5	6	5	4	7	5	5	6	5	6	5	6	6	6	6	6	6	5	6	7	6	6	6	6	6
5	6	6	7	4	5	5	7	7	7	7	7	7	7	7	7	7	7	7	7	7	7	7	5	6	3	4	5	7	5	6	6	6	6	6	6	6	4	6	6	6	5	6	6	6	6	6	6	6	6
6	4	5	5	6	3	6	5	5	6	6	6	6	7	7	5	6	6	5	4	4	4	4	6	5	2	4	5	2	7	5	5	7	5	6	3	6	6	2	6	6	5	5	5	3	6	6	6	6	5
5	5	5	5	4	4	4	7	7	7	7	7	7	7	6	6	7	7	6	6	6	6	5	7	7	6	6	5	6	4	5	5	7	6	6	6	6	6	7	6	6	5	5	5	5	6	6	6	6	6
6	4	6	4	7	6	6	6	6	7	7	7	7	7	7	6	6	6	6	6	6	6	6	6	6	6	6	6	6	6	6	6	6	6	6	6	6	6	6	6	6	6	6	6	5	6	6	6	6	6
5	4	4	4	2	2	3	6	6	6	7	7	5	7	7	6	4	5	4	1	2	2	5	7	7	7	7	7	4	5	5	5	4	6	5	4	6	4	7	5	6	6	5	6	6	5	7	5	7	6
7	7	7	7	5	5	6	7	6	7	7	6	6	7	7	7	7	7	4	3	3	2	2	6	5	5	5	5	5	7	5	6	7	7	7	7	7	3	5	7	4	5	6	6	5	7	7	6	6	7
5	6	5	5	5	3	6	5	4	6	6	4	5	7	7	7	7	4	5	6	5	5	3	3	5	4	5	2	2	2	6	5	7	5	5	5	5	3	4	5	4	6	6	6	5	6	6	4	5	5
6	6	6	6	6	7	6	6	6	7	7	6	6	7	6	6	6	6	1	1	1	1	5	5	6	4	6	4	6	2	6	6	6	6	6	5	7	7	6	7	7	7	7	7	7	7	7	7	6	7
6	6	7	6	6	4	6	5	5	3	5	4	3	7	6	6	3	6	5	6	4	5	5	5	6	6	5	2	6	5	6	5	6	5	6	5	4	6	5	6	6	5	6	5	6	6	5	5	6	6
4	4	3	3	2	3	4	4	4	4	5	4	4	4	4	4	4	4	4	4	4	3	4	3	3	3	3	4	3	4	4	4	4	4	4	4	4	4	4	4	4	5	5	5	5	5	5	5	5	5
5	4	6	5	3	2	5	6	6	6	6	6	7	6	5	5	6	6	6	4	5	5	5	6	4	3	7	4	6	3	5	5	6	6	7	6	6	6	5	6	6	5	6	5	6	5	5	5	6	5
7	7	5	6	5	5	5	5	6	6	5	5	5	5	4	6	5	6	5	4	6	5	4	5	4	5	6	6	6	6	5	6	6	6	6	6	5	6	5	4	5	6	6	6	5	5	5	5	5	5
5	3	4	4	2	2	3	4	4	4	4	4	2	4	2	2	6	6	4	4	4	4	4	4	4	4	4	2	4	6	4	4	4	6	4	4	4	5	6	4	4	4	4	4	4	4	4	4	4	4
6	5	6	5	5	6	5	5	4	6	5	5	4	6	6	6	6	6	6	5	5	6	6	6	7	7	7	7	5	6	7	6	7	7	6	7	7	7	5	7	7	5	6	6	5	6	5	6	7	7
5	4	6	3	4	4	5	6	6	7	6	7	7	6	7	6	6	6	5	6	5	5	5	6	5	5	5	5	5	5	5	5	5	5	5	5	5	5	5	5	5	6	6	6	6	6	6	6	6	6
5	5	5	5	4	4	5	6	6	6	6	6	6	6	6	6	6	6	6	6	6	6	6	5	5	4	6	4	6	6	6	6	6	6	6	6	6	6	6	6	6	6	6	6	6	6	6	6	6	6
5	6	6	6	7	6	4	6	6	7	7	7	7	7	7	7	5	7	4	4	3	3	2	6	5	6	5	5	5	6	5	7	6	4	6	5	5	6	6	4	6	7	6	7	6	6	5	6	4	1
3	2	2	3	2	1	5	4	2	5	5	6	5	4	4	5	6	2	1	1	2	2	1	5	3	7	7	5	6	7	5	5	2	7	7	7	7	4	6	6	2	5	6	6	2	6	6	6	7	7
7	7	7	7	7	7	7	7	7	7	7	7	6	7	6	7	7	7	7	7	6	6	7	7	6	7	7	7	7	7	7	7	7	7	7	7	7	7	6	7	7	7	7	6	7	7	7	7	7	7
7	5	6	4	6	5	7	5	4	4	4	4	4	6	6	6	4	5	5	4	5	3	4	4	3	5	5	3	2	7	4	5	6	5	5	4	5	3	2	6	5	5	5	6	4	5	5	4	5	5
4	6	4	4	4	6	5	4	3	6	6	5	4	6	6	7	5	6	3	2	4	2	3	5	6	4	4	5	7	6	6	7	7	7	7	4	6	7	6	7	7	5	6	7	6	6	6	7	6	6
6	6	6	6	4	3	6	5	4	5	5	5	5	5	3	5	4	4	5	5	4	5	4	5	5	2	3	4	5	5	5	5	6	6	6	4	3	5	5	5	4	5	6	6	6	6	6	6	6	6
6	6	4	4	6	6	6	7	7	5	5	4	5	2	1	1	6	1	1	1	1	1	1	3	2	1	2	2	1	1	1	6	7	4	7	4	6	7	2	6	7	5	6	6	6	5	4	6	4	5
4	5	6	6	7	6	3	4	3	3	6	2	3	5	3	2	1	1	4	5	5	5	6	4	2	3	3	1	1	6	2	6	7	7	7	4	6	6	3	7	5	4	6	6	7	7	7	7	7	7
5	5	4	5	3	3	5	4	5	7	6	5	5	4	6	5	3	4	1	3	4	4	2	5	7	4	5	5	5	7	5	4	7	7	6	6	5	4	6	5	6	5	4	7	6	7	7	5	3	7
4	4	6	4	3	3	5	6	6	5	6	7	6	4	4	4	4	4	3	3	4	3	3	3	4	4	1	3	5	4	2	2	5	4	4	7	4	3	7	3	4	6	6	6	5	5	5	5	5	6
6	5	5	5	4	4	5	5	5	6	6	6	6	5	4	4	4	3	5	6	6	6	5	6	6	5	5	5	6	5	5	5	6	6	7	6	5	5	6	5	5	5	5	5	4	5	5	5	5	5
5	6	6	4	3	6	5	6	6	6	6	6	7	7	6	5	6	6	4	4	4	5	5	5	5	6	3	4	5	6	5	5	7	7	7	6	5	2	6	4	5	4	6	6	5	3	5	6	5	7
6	6	6	5	5	4	5	5	5	6	5	5	5	4	4	4	4	4	3	3	3	4	4	4	3	3	4	2	4	5	3	5	7	4	5	4	4	4	3	3	4	4	6	7	3	6	7	7	6	7
6	6	6	6	6	6	7	5	4	6	5	4	4	6	6	6	6	6	5	3	5	4	5	7	5	6	6	4	4	3	6	5	7	7	7	6	7	5	6	7	6	6	6	6	6	7	7	7	6	6
6	6	7	5	5	4	5	4	4	3	4	4	5	6	6	5	4	4	5	6	5	6	4	5	4	6	6	6	4	3	6	7	7	7	7	4	5	2	4	6	6	5	7	6	5	6	6	4	7	6
3	3	4	3	4	3	4	7	6	7	5	5	6	4	5	4	4	4	5	3	4	3	4	4	4	4	4	4	4	4	4	4	4	4	4	4	4	4	4	4	4	5	4	3	4	5	4	3	4	5
5	4	5	4	4	4	5	5	5	6	6	6	4	4	4	3	2	3	3	4	4	4	4	5	6	2	4	3	4	5	4	4	6	4	5	5	5	4	5	5	4	5	5	4	5	4	5	5	5	6
6	6	6	6	7	7	6	6	7	7	7	7	7	7	7	6	6	6	4	5	6	5	5	5	6	5	6	5	6	5	5	6	7	6	6	7	6	6	7	6	6	6	6	5	6	6	6	6	7	7
4	3	4	3	3	2	4	7	7	6	6	7	7	6	5	6	6	6	4	4	4	3	3	4	5	4	3	4	4	5	3	4	7	5	7	6	6	3	6	4	5	6	7	7	6	7	7	6	6	7
5	2	6	2	5	1	5	7	7	6	7	7	7	1	1	1	1	1	4	3	3	3	5	1	1	2	1	1	3	5	1	2	5	3	4	6	3	3	6	3	5	3	6	6	6	6	6	6	5	6
5	4	6	5	2	2	6	6	6	7	7	7	6	5	5	6	3	7	3	3	6	5	6	5	4	5	5	4	7	5	4	6	7	7	7	7	6	3	6	6	7	6	7	7	5	7	7	7	7	7
4	3	5	5	4	3	4	5	5	5	5	5	5	4	5	5	3	5	3	5	5	4	5	5	5	5	5	5	5	5	5	5	5	5	5	5	5	4	5	5	6	6	6	6	6	6	6	6	6	6
6	6	7	5	2	3	4	6	6	7	5	5	7	4	4	4	3	4	6	6	7	7	5	6	3	4	2	1	1	1	7	5	7	7	7	7	7	6	4	3	6	5	6	6	7	3	5	4	6	7
4	5	6	3	1	6	1	1	1	1	1	6	1	1	1	1	1	7	4	2	2	2	6	1	1	1	1	1	1	4	7	1	1	7	7	1	1	1	1	7	7	7	7	7	7	7	7	7	7	7
5	3	5	3	4	3	6	5	5	6	6	6	5	5	3	4	3	4	3	4	4	4	4	5	4	3	3	2	4	6	5	4	5	6	6	5	4	2	4	5	4	6	6	6	5	5	5	5	5	5
4	6	6	5	2	3	5	7	6	7	6	6	6	6	6	6	3	5	3	3	4	4	3	7	7	6	6	7	3	7	6	5	6	7	6	5	5	4	6	6	6	6	7	7	7	6	7	7	7	6
4	1	6	4	3	3	5	5	5	5	5	5	5	4	5	5	5	5	4	4	4	4	4	4	4	4	4	4	4	4	4	4	4	4	4	4	4	4	4	4	4	4	4	4	4	4	4	4	4	4
5	4	6	4	2	3	5	5	5	5	5	5	4	5	4	5	4	5	3	3	4	4	4	4	4	3	4	5	6	5	5	4	6	4	5	6	3	3	4	3	3	4	4	5	5	5	6	5	4	5
5	4	4	5	5	4	4	6	5	6	6	6	6	5	5	6	4	5	5	5	5	5	4	6	6	5	4	6	6	4	5	5	7	6	6	5	5	6	6	6	6	6	6	6	7	7	7	7	7	7
5	2	3	3	3	2	7	7	7	7	7	7	7	6	3	6	6	3	1	2	6	2	6	2	2	1	1	1	1	1	1	1	2	2	2	6	2	2	7	7	3	5	5	7	6	7	7	7	7	7
5	4	5	4	4	5	5	5	5	5	5	5	4	5	6	6	6	6	4	4	4	4	4	5	4	5	4	4	4	4	3	3	5	5	4	5	5	3	4	5	4	5	6	6	6	6	6	6	6	6
6	6	5	6	5	4	5	7	7	7	7	7	7	6	7	5	6	6	6	6	6	6	5	6	6	3	4	6	7	5	4	5	7	6	6	7	5	3	7	4	4	6	7	7	6	6	6	6	6	6
5	5	4	4	3	4	6	6	5	6	6	7	7	6	5	5	4	5	5	4	5	5	3	5	7	5	6	5	5	5	6	6	7	7	7	7	6	6	6	6	6	5	6	6	6	6	6	5	7	7
5	5	5	4	2	3	4	5	5	5	5	5	6	4	4	5	4	4	5	4	4	5	4	4	7	5	4	4	4	6	5	5	6	6	5	5	4	3	3	3	4	5	6	4	4	5	6	4	4	6
6	6	5	5	4	5	5	7	7	7	7	7	7	5	5	5	5	5	5	5	5	5	5	6	5	5	5	3	6	3	4	5	6	5	5	6	5	6	7	7	7	6	6	7	7	5	6	6	7	7
6	5	7	5	5	6	6	4	4	6	6	6	6	7	7	7	7	7	5	5	5	5	5	6	6	7	7	5	4	6	5	6	7	7	6	3	6	6	5	7	6	6	6	7	7	6	6	7	6	6
5	3	6	3	2	2	4	7	7	7	7	7	7	7	7	7	7	7	3	3	5	4	5	6	6	7	7	6	6	5	7	7	7	7	7	7	7	7	6	7	7	6	6	6	7	7	7	7	7	7
4	3	5	3	1	1	2	4	4	6	5	5	5	4	4	5	5	5	1	2	2	3	3	5	4	3	2	3	4	6	4	4	7	5	6	4	4	2	5	4	4	4	4	4	4	4	4	4	4	4
3	3	5	3	2	2	3	6	6	5	6	6	5	3	2	2	2	2	3	2	3	3	4	4	5	3	2	1	2	1	3	6	7	7	5	5	5	5	4	5	5	5	5	6	6	6	7	4	6	4
5	5	5	5	5	6	5	5	4	6	6	7	7	5	6	5	4	3	3	2	4	4	4	6	6	6	2	5	3	7	4	5	7	4	6	6	6	3	7	5	6	5	3	4	5	5	3	6	4	5
5	4	6	3	1	3	5	6	6	7	6	6	6	5	4	4	5	5	5	5	5	5	7	5	3	4	6	4	6	5	6	6	6	6	6	6	4	7	6	7	5	5	5	6	6	3	6	4	6	6
4	5	7	6	6	3	3	6	6	6	7	7	6	7	7	7	5	5	5	5	5	5	4	6	6	4	5	2	6	6	5	4	7	7	7	6	7	7	6	5	5	5	5	5	5	5	6	6	5	7
5	5	6	5	6	5	6	4	3	5	5	6	6	5	6	6	5	6	4	4	4	5	4	7	7	7	7	6	3	7	7	7	7	7	7	7	7	6	7	7	6	5	5	3	2	2	5	5	5	6
5	6	6	5	5	6	6	7	7	7	7	7	7	7	6	7	6	6	5	5	5	5	4	6	6	7	6	5	6	6	5	6	6	7	6	6	6	6	6	6	6	6	6	6	6	6	6	6	7	7
5	3	6	2	2	4	5	6	6	5	4	5	5	3	2	2	2	3	3	3	5	3	3	3	5	2	4	3	3	4	5	6	7	5	6	7	4	2	5	3	4	4	5	5	6	4	6	6	5	5
5	2	5	5	1	1	2	6	5	4	4	6	6	6	6	6	5	6	4	1	2	2	2	6	6	5	5	5	5	4	5	6	6	5	5	6	4	3	5	5	6	5	5	5	5	6	6	5	5	5
6	6	7	5	5	5	6	6	6	5	6	5	6	7	7	7	6	6	4	4	5	4	4	5	5	6	4	5	2	6	5	5	5	5	6	5	6	6	3	6	5	5	6	7	7	6	6	6	6	6
5	3	5	2	1	3	4	5	4	6	6	6	5	3	3	4	3	5	2	1	3	3	4	5	5	5	5	4	3	2	6	5	5	6	6	4	4	4	4	5	5	5	6	6	6	6	7	6	6	6
6	5	7	5	4	2	5	6	7	6	7	7	7	5	4	5	4	4	2	2	2	2	4	5	4	4	4	4	3	6	4	4	4	4	4	4	4	4	4	4	4	4	6	6	6	6	6	6	6	7
5	4	4	2	2	3	5	6	5	6	7	6	4	2	1	3	2	1	1	6	5	7	4	5	3	6	2	4	7	7	7	7	7	7	7	7	5	4	7	4	4	6	6	6	4	2	6	5	5	7
5	7	5	6	5	4	5	7	7	7	7	6	7	7	7	6	6	7	7	6	6	6	6	6	6	6	6	6	6	7	5	7	7	6	7	7	7	6	6	6	5	6	6	6	6	7	7	6	7	7
6	6	6	6	5	4	5	7	6	7	7	7	7	7	7	7	7	7	5	6	6	5	6	7	7	6	5	6	6	5	7	6	7	7	7	7	6	6	7	6	6	6	6	7	6	7	7	7	6	7
3	2	4	2	1	1	3	4	5	6	6	6	5	5	3	3	3	5	2	4	5	4	5	4	4	3	4	5	2	4	4	5	7	7	7	5	6	6	3	4	6	5	6	5	4	5	3	3	5	5
5	6	5	6	7	4	6	6	6	6	7	7	7	7	7	6	7	7	5	4	4	4	3	5	5	4	6	5	5	4	5	5	7	6	7	7	6	7	7	7	7	7	7	7	7	7	7	7	6	7
5	5	5	4	4	4	4	5	5	5	6	6	6	4	4	4	5	5	4	4	4	4	5	6	6	4	5	6	2	2	3	4	7	6	6	6	5	3	5	6	6	5	6	6	5	5	6	5	6	6
6	5	6	4	2	3	6	5	5	6	6	6	4	7	6	6	6	6	6	6	6	6	6	4	6	6	5	6	6	6	6	6	6	6	6	6	6	6	6	6	6	6	6	6	6	6	6	6	2	6
3	2	5	3	7	3	3	6	5	3	6	6	6	1	1	1	1	1	4	4	5	5	5	5	5	4	4	2	5	4	4	4	7	5	6	6	5	6	5	6	4	5	5	6	4	6	6	6	6	6
5	5	5	4	6	3	5	6	5	6	6	6	6	7	7	6	6	5	4	5	5	6	5	5	5	4	4	3	3	2	5	5	6	7	7	6	6	2	6	5	4	6	6	5	6	7	7	7	7	7
7	7	7	5	2	7	4	5	4	7	7	7	4	3	4	4	6	4	3	3	2	2	5	6	5	7	7	3	1	3	7	7	7	7	7	7	2	4	2	7	7	7	7	7	3	7	7	7	7	7
3	4	6	5	6	4	5	3	3	5	5	6	1	2	4	4	1	2	1	1	1	2	4	4	5	3	5	2	4	6	3	6	7	6	5	7	6	6	7	5	4	6	6	5	6	5	6	6	5	7
6	6	6	6	7	5	5	7	6	6	5	5	5	5	5	5	4	5	6	6	6	6	6	6	6	7	6	6	6	4	6	6	6	7	7	6	7	6	6	6	7	5	6	6	6	6	6	6	7	7
4	4	4	4	3	3	2	6	6	6	5	6	6	4	5	4	4	4	4	4	4	4	5	5	5	7	5	5	5	4	4	6	7	4	4	4	5	5	5	4	4	6	5	3	5	5	6	5	6	5
3	3	5	6	7	3	3	4	2	5	5	5	5	3	3	3	3	5	5	5	5	5	5	5	3	5	5	3	6	5	5	5	6	6	6	6	6	6	5	5	5	5	5	5	5	5	5	5	5	6
2	2	2	2	2	2	2	6	5	3	3	6	5	4	1	1	1	1	3	2	5	3	5	4	2	1	2	1	1	4	1	5	7	5	7	6	5	7	3	6	5	5	5	5	5	7	7	6	5	7
5	6	6	6	6	6	5	7	7	7	7	7	7	7	6	6	7	7	4	3	4	3	5	3	5	2	4	5	2	5	6	4	7	6	7	5	6	4	3	6	4	3	3	4	3	4	5	4	7	3
6	5	6	6	5	6	5	7	7	6	7	7	7	6	7	5	4	4	5	4	4	3	5	5	5	4	6	6	6	4	5	6	6	6	6	7	5	2	6	5	7	5	5	5	5	6	7	7	6	5
4	2	4	2	1	1	3	6	6	7	7	7	7	7	7	6	7	6	3	3	4	3	5	6	4	7	6	2	6	3	7	6	7	7	7	7	7	5	6	5	7	6	7	7	7	7	7	7	7	7
6	6	7	6	5	4	6	7	7	6	6	6	6	6	6	6	6	1	6	6	6	6	6	5	6	5	5	5	6	3	4	5	7	6	7	6	5	4	6	6	6	6	6	6	6	6	6	6	6	6
5	4	7	5	4	3	5	5	5	5	5	5	4	4	4	4	4	5	4	4	4	4	4	6	6	4	4	4	2	5	4	6	7	7	5	6	4	3	1	3	5	5	6	7	7	6	5	5	7	7
5	6	6	6	6	6	5	7	7	7	7	7	7	7	6	6	7	7	4	3	4	3	5	3	5	2	4	5	2	5	6	4	7	6	7	5	6	4	3	6	4	3	3	4	3	4	5	4	7	3
7	7	7	7	6	5	7	6	5	6	6	6	6	5	4	6	7	7	4	4	4	3	2	6	7	7	7	5	5	5	6	7	7	7	7	7	7	5	7	6	7	7	7	7	7	7	7	7	7	7
6	6	5	5	6	6	6	6	6	6	6	6	6	6	6	6	6	6	5	5	5	5	5	6	6	5	5	5	6	4	5	5	5	6	6	6	5	5	6	6	5	6	5	6	6	6	6	6	6	6
5	5	4	5	3	3	5	5	3	4	5	5	4	3	3	3	2	5	5	4	5	4	4	4	3	2	2	1	2	6	6	4	6	2	6	4	5	1	5	1	4	5	5	1	1	6	6	7	7	6
7	7	7	7	5	6	5	7	7	7	7	7	7	7	5	6	4	3	4	4	3	6	3	5	5	4	6	5	6	7	5	7	7	7	5	7	6	4	6	6	6	6	6	6	5	6	6	6	6	6
6	7	6	6	5	5	6	7	7	6	7	7	7	7	7	7	5	6	4	4	4	4	6	7	7	5	6	7	3	7	5	5	7	5	4	6	3	7	5	7	7	7	7	7	7	7	7	7	7	7
4	2	5	5	7	6	5	7	7	6	7	7	7	2	3	2	1	2	4	1	4	4	5	7	4	1	1	2	7	6	3	1	5	6	7	7	4	5	7	6	7	5	6	6	7	7	7	6	6	6
6	5	6	5	4	1	4	5	5	6	6	6	5	7	6	6	6	6	5	5	5	5	4	5	5	4	4	4	3	2	4	5	6	5	5	5	5	3	5	4	4	5	5	5	5	5	4	4	4	5
6	6	5	6	5	4	5	7	7	7	7	7	7	6	7	5	6	6	6	6	6	6	5	6	6	3	4	6	7	5	4	5	7	6	6	7	5	3	7	4	4	6	7	7	6	6	6	6	6	6
3	7	7	7	7	5	4	4	2	2	2	2	2	7	7	7	4	6	4	4	4	5	4	7	6	7	5	3	7	7	7	7	7	7	7	4	7	7	1	7	7	1	4	6	2	2	2	4	6	6
4	1	7	6	3	1	6	6	5	7	6	5	3	7	7	7	4	2	2	2	4	1	3	6	7	5	3	5	6	7	6	5	7	7	7	7	7	6	6	7	7	6	7	7	6	7	6	6	7	7
7	3	7	2	1	3	6	2	1	1	7	2	1	7	7	6	7	6	3	2	3	3	3	2	7	7	7	7	4	2	7	7	7	7	7	6	7	7	3	7	7	7	7	7	7	7	7	7	7	7
5	6	7	6	7	6	6	3	2	2	2	3	4	4	4	4	2	3	3	4	3	3	4	4	3	3	4	3	1	2	5	5	6	7	7	6	6	5	1	7	5	4	6	6	3	1	2	5	7	7
7	7	7	7	7	7	7	7	4	6	7	7	7	5	4	4	3	3	4	3	6	6	5	7	6	5	5	6	4	3	6	7	6	6	7	7	7	5	6	6	7	2	3	3	4	5	6	6	6	6
5	5	5	5	6	4	4	5	5	6	6	6	6	6	6	6	6	6	5	5	5	5	4	6	5	6	5	6	6	5	6	6	6	6	6	6	6	5	6	6	6	5	5	4	5	6	6	6	6	6
7	7	7	7	7	7	7	5	3	7	7	7	3	7	7	7	7	7	7	5	6	6	6	7	7	7	7	7	7	1	7	7	7	7	7	7	7	4	4	7	5	7	7	7	7	7	7	6	7	7
5	5	4	4	2	3	6	6	6	6	7	7	7	7	5	5	7	7	6	6	5	5	4	5	2	6	6	2	5	4	5	5	7	3	7	3	4	5	6	7	7	3	5	3	3	3	2	4	6	7
5	4	5	5	4	3	4	5	6	5	5	5	6	6	4	4	6	6	4	3	4	3	2	5	5	5	3	5	5	6	5	3	6	6	6	6	6	5	6	7	7	5	7	7	6	7	6	6	5	7
6	6	7	6	5	6	6	7	7	7	7	7	7	7	6	6	7	7	7	7	7	7	7	5	7	3	5	6	7	4	7	5	7	7	7	6	5	4	7	5	5	7	7	7	7	7	7	7	7	7
7	7	7	6	7	7	7	5	6	6	5	6	6	7	6	7	7	7	5	6	6	7	4	7	7	6	5	7	6	3	7	6	7	7	7	7	6	4	7	7	6	6	6	6	3	3	6	6	7	7
6	7	5	5	7	7	7	5	5	4	6	7	5	7	7	6	7	6	6	6	6	6	7	6	5	7	7	6	4	2	5	5	7	7	6	7	6	3	4	7	5	7	7	7	7	7	7	7	7	7
7	7	7	6	7	7	7	5	6	6	5	6	6	7	6	7	7	7	5	6	6	7	4	7	7	6	5	7	6	3	7	6	7	7	7	7	6	4	7	7	6	6	6	6	3	3	6	6	7	7
6	6	6	6	6	4	5	6	5	5	6	6	6	6	6	6	6	6	5	5	5	6	6	6	6	6	6	6	6	6	6	6	6	6	6	6	6	2	5	3	5	5	5	5	5	5	5	5	5	5
7	7	7	6	7	6	7	7	6	7	7	6	6	7	7	7	6	7	6	6	7	7	7	6	6	5	5	6	6	5	6	5	7	7	7	6	6	5	7	6	6	7	7	7	6	7	7	7	7	7
5	5	5	4	7	5	5	7	6	7	7	7	7	5	7	7	5	5	6	5	5	5	7	7	7	7	7	5	7	7	7	6	7	7	7	6	7	6	7	6	7	7	7	7	6	6	6	6	6	7
[truncated: 7 more columns]
